# Supplementary material for: International HIV Dementia Scale for HIV-Associated Neurocognitive Disorders: A Systematic Review and Meta-Analysis
Source: Diagnostics (Basel). 2021 Jun 20;11(6):1124. doi: 10.3390/diagnostics11061124 (PMC8235728; doi:10.3390/diagnostics11061124)
Supplement: Supplementary file 1 [file diagnostics-11-01124-s001.zip]

Archive with 1 entries (1 files):
- diagnostics-1227674-supplementary.pdf
